# Supplementary material for: Design and Synthesis of Multi-Functional Ligands through Hantzsch Reaction: Targeting Ca2+ Channels, Activating Nrf2 and Possessing Cathepsin S Inhibitory, and Antioxidant Properties
Source: Pharmaceutics. 2024 Jan 17;16(1):121. doi: 10.3390/pharmaceutics16010121 (PMC10819521; doi:10.3390/pharmaceutics16010121)
Supplement: Supplementary file 1 [file pharmaceutics-16-00121-s001.zip]

Archive with 1 entries (1 files):
- pharmaceutics-2771084-supplementary.pdf
